# Supplementary material for: N-Cyclo­hexyl-3-fluoro­benzamide
Source: Acta Crystallogr Sect E Struct Rep Online. 2008 Oct 25;64(Pt 11):o2209. doi: 10.1107/S1600536808034478 (PMC2959534; doi:10.1107/S1600536808034478)
Supplement: Supplementary file 2 [file e-64-o2209-Isup2.hkl]

# 
# h,k,l, Fc-squared, Fo-squared, sigma(Fo-squared) and status flag 
# 
data_I
_shelx_title ' C13 H16 F N O in P2(1)' 
_shelx_refln_list_code          4 
_shelx_F_calc_maximum       71.44 
_exptl_crystal_F_000       236.00 
_reflns_d_resolution_high  0.7600 
 
loop_ 
 _symmetry_equiv_pos_as_xyz 
 'x, y, z' 
 '-x, y+1/2, -z' 
 
_cell_length_a     5.2670 
_cell_length_b     6.5987 
_cell_length_c    16.7546 
_cell_angle_alpha  90.000 
_cell_angle_beta   90.090 
_cell_angle_gamma  90.000 
 
_shelx_F_squared_multiplier     1.000 
 
loop_ 
 _refln_index_h 
 _refln_index_k 
 _refln_index_l 
 _refln_F_squared_calc 
 _refln_F_squared_meas 
 _refln_F_squared_sigma 
 _refln_observed_status 
   3   0   0       75.85       75.02      2.76 o 
   4   0   0        0.17        0.08      0.30 o 
   5   0   0        1.26        1.01      0.51 o 
   6   0   0       29.11       31.07      2.33 o 
   1   1   0      630.83      659.50     10.05 o 
   2   1   0     1332.82     1414.39     26.70 o 
   3   1   0       26.29       28.71      0.82 o 
   4   1   0      120.22      120.33      2.57 o 
   5   1   0      239.06      241.02      4.32 o 
   6   1   0        0.53        0.80      0.61 o 
   0   2   0      807.23      861.73     21.62 o 
   1   2   0      247.74      262.17      5.00 o 
   2   2   0      105.99      115.13      2.52 o 
   3   2   0      298.56      338.89      5.52 o 
   4   2   0       10.30       10.15      0.44 o 
   5   2   0        9.70       11.00      0.89 o 
   6   2   0        8.81       10.68      1.28 o 
   1   3   0      307.25      361.57     11.14 o 
   2   3   0       71.01       81.08      2.01 o 
   3   3   0       35.34       35.52      0.80 o 
   4   3   0        6.34        5.20      0.41 o 
   5   3   0        1.27        0.62      0.77 o 
   6   3   0       45.45       50.72      3.80 o 
   0   4   0        9.84       10.31      0.51 o 
   1   4   0      149.73      165.44      3.37 o 
   2   4   0       90.60       94.51      2.08 o 
   3   4   0       28.68       29.78      0.89 o 
   4   4   0       22.84       22.08      0.93 o 
   5   4   0       14.23       12.91      1.00 o 
   6   4   0        4.67        6.08      1.46 o 
   1   5   0        3.64        3.39      0.29 o 
   2   5   0       31.11       26.76      1.03 o 
   3   5   0        1.49        1.64      0.45 o 
   4   5   0       18.31       17.21      1.19 o 
   5   5   0       11.46       13.48      0.90 o 
   0   6   0      315.24      335.10      6.55 o 
   1   6   0       69.14       68.87      1.65 o 
   2   6   0       14.43       13.23      0.66 o 
   3   6   0        5.32        4.17      0.44 o 
   4   6   0       28.16       27.59      1.47 o 
   5   6   0        4.65        4.87      0.92 o 
   1   7   0       38.94       36.75      1.19 o 
   2   7   0        1.83        1.98      0.38 o 
   3   7   0        8.30        7.73      0.81 o 
   4   7   0        2.31        2.24      0.82 o 
   0   8   0        3.34        3.13      0.62 o 
   1   8   0       25.69       28.37      1.48 o 
   2   8   0        3.60        3.40      0.47 o 
  -6   0   1      137.97      136.63      5.79 o 
  -5   0   1       20.38       19.11      1.04 o 
  -3   0   1       69.06       68.34      2.61 o 
  -2   0   1      302.28      299.61      9.24 o 
  -1   0   1      765.79      751.77     22.34 o 
   1   0   1     1925.31     1809.51     31.56 o 
   2   0   1       25.32       30.24      0.92 o 
   3   0   1        7.69        8.37      0.52 o 
   4   0   1       46.84       45.34      2.37 o 
   5   0   1      252.55      264.61      9.52 o 
   6   0   1       21.91       19.50      1.85 o 
  -6   1   1       13.24       14.13      1.47 o 
  -5   1   1       16.35       16.53      0.68 o 
  -4   1   1      407.52      409.69      6.60 o 
  -3   1   1       73.50       78.36      2.17 o 
  -2   1   1      259.39      268.79      9.15 o 
  -1   1   1     1470.99     1447.64     19.57 o 
   0   1   1       19.57       18.21      0.57 o 
   1   1   1      790.97      802.31     10.86 o 
   2   1   1        3.44        3.09      0.23 o 
   3   1   1      186.54      223.28      3.67 o 
   4   1   1      232.54      236.58      4.56 o 
   5   1   1      246.35      252.94      6.13 o 
   6   1   1       22.17       20.95      1.39 o 
  -6   2   1        0.22        0.84      0.76 o 
  -5   2   1       47.32       45.29      1.81 o 
  -4   2   1       59.61       67.04      1.45 o 
  -3   2   1      214.85      227.91      3.81 o 
  -2   2   1      334.43      379.62      5.33 o 
  -1   2   1     1226.45     1307.25     49.65 o 
   0   2   1       32.00       31.72      0.65 o 
   1   2   1      136.22      148.15      3.41 o 
   2   2   1      251.18      264.12      6.45 o 
   3   2   1      168.10      169.46      2.61 o 
   4   2   1       26.62       24.69      0.69 o 
   5   2   1       94.86       99.11      2.55 o 
   6   2   1        3.83        3.91      0.84 o 
  -6   3   1        3.61        6.03      0.90 o 
  -5   3   1        2.82        2.72      0.62 o 
  -4   3   1       30.23       30.60      1.28 o 
  -3   3   1        1.34        1.17      0.48 o 
  -2   3   1      281.78      326.11      7.09 o 
  -1   3   1       17.54       19.42      0.45 o 
   0   3   1      136.94      150.56      2.10 o 
   1   3   1       28.07       38.62      1.49 o 
   2   3   1      100.57      114.29      2.46 o 
   3   3   1        2.95        2.92      0.27 o 
   4   3   1       25.08       26.39      0.84 o 
   5   3   1       24.30       24.97      1.08 o 
   6   3   1        3.77        4.72      0.99 o 
  -6   4   1       14.52       15.63      1.32 o 
  -5   4   1       29.29       30.87      1.28 o 
  -4   4   1        9.53        9.03      0.53 o 
  -3   4   1       23.22       21.75      0.75 o 
  -2   4   1       97.75      100.64      3.36 o 
  -1   4   1      359.04      366.16      8.03 o 
   0   4   1       50.53       50.59      0.92 o 
   1   4   1       48.78       54.35      1.07 o 
   2   4   1       16.31       16.80      1.38 o 
   3   4   1       31.61       27.29      0.88 o 
   4   4   1       47.40       45.79      1.50 o 
   5   4   1       52.32       58.81      1.88 o 
   6   4   1       17.98       21.37      2.94 o 
  -5   5   1       18.08       14.33      1.21 o 
  -4   5   1       56.99       45.93      1.57 o 
  -3   5   1       76.89       69.38      1.74 o 
  -2   5   1       37.16       37.65      1.96 o 
  -1   5   1      104.79      109.89      3.41 o 
   0   5   1      201.10      210.07      3.30 o 
   1   5   1       19.14       18.56      0.59 o 
   2   5   1       11.81       10.18      0.52 o 
   3   5   1       82.81       73.57      2.15 o 
   4   5   1       18.00       18.23      0.94 o 
   5   5   1       11.63       13.50      0.90 o 
  -4   6   1        1.33        1.06      0.46 o 
  -3   6   1       10.62       10.44      0.78 o 
  -2   6   1       10.63        9.33      0.56 o 
  -1   6   1       66.96       67.03      2.05 o 
   0   6   1      159.63      160.14      2.72 o 
   1   6   1       98.57       98.95      2.14 o 
   2   6   1        1.09        1.58      0.34 o 
   3   6   1       24.03       23.04      1.27 o 
   4   6   1        6.87        9.74      1.06 o 
  -4   7   1        2.55        1.68      0.74 o 
  -3   7   1       36.94       39.58      1.29 o 
  -2   7   1       13.35       15.42      0.81 o 
  -1   7   1       58.37       56.95      1.84 o 
   0   7   1       13.60       12.50      0.68 o 
   1   7   1        3.50        4.66      0.47 o 
   2   7   1        3.24        3.56      0.45 o 
   3   7   1       12.69       14.37      1.21 o 
   4   7   1        3.23        4.85      0.69 o 
  -2   8   1        2.08        2.35      0.40 o 
  -1   8   1       15.67       15.10      0.79 o 
   0   8   1        0.81        1.25      0.44 o 
   1   8   1       25.54       26.88      1.06 o 
   2   8   1        6.54        7.75      1.02 o 
  -6   0   2       18.11       18.20      1.67 o 
  -5   0   2      442.88      463.11     10.72 o 
  -4   0   2       21.36       17.79      1.21 o 
  -3   0   2        4.08        4.97      0.60 o 
  -2   0   2      346.68      368.86     11.36 o 
  -1   0   2       47.42       46.68      1.67 o 
   0   0   2      284.13      300.29      5.31 o 
   1   0   2     2847.15     2800.50     66.88 o 
   2   0   2       34.95       37.66      1.09 o 
   3   0   2      239.70      250.47      7.63 o 
   4   0   2        2.08        2.00      0.70 o 
   5   0   2       17.64       19.75      1.68 o 
   6   0   2        5.16        5.27      1.19 o 
  -6   1   2       69.45       72.13      5.31 o 
  -5   1   2       98.10       96.03      2.37 o 
  -4   1   2       77.96       73.86      1.93 o 
  -3   1   2       67.83       73.22      1.67 o 
  -2   1   2      239.37      253.57      4.07 o 
  -1   1   2     1891.27     1951.44     24.31 o 
   0   1   2     1976.34     1968.79     45.19 o 
   1   1   2      168.33      190.37      4.16 o 
   2   1   2       66.59       78.61      1.40 o 
   3   1   2      493.47      532.00      8.26 o 
   4   1   2       39.93       42.35      1.03 o 
   5   1   2       10.94       11.20      1.24 o 
   6   1   2       11.20       10.90      1.03 o 
  -6   2   2       24.99       25.44      1.48 o 
  -5   2   2        9.03       10.31      0.68 o 
  -4   2   2       28.48       24.97      1.62 o 
  -3   2   2      130.41      158.91      3.16 o 
  -2   2   2      368.36      395.39      5.09 o 
  -1   2   2      130.41      140.25      3.87 o 
   0   2   2      261.16      275.87      3.89 o 
   1   2   2     1086.72     1172.29     17.48 o 
   2   2   2      446.29      485.77      6.75 o 
   3   2   2       59.32       55.46      1.06 o 
   4   2   2      373.24      370.53      6.12 o 
   5   2   2       72.33       70.38      2.01 o 
   6   2   2        7.76        7.41      0.97 o 
  -6   3   2       13.03       14.82      1.23 o 
  -5   3   2       67.17       64.34      2.38 o 
  -4   3   2        8.30        8.26      0.79 o 
  -3   3   2        6.74        7.35      0.49 o 
  -2   3   2       14.65       16.83      0.59 o 
  -1   3   2       31.55       28.52      1.10 o 
   0   3   2       75.51       82.55      1.39 o 
   1   3   2      680.75      777.31     27.03 o 
   2   3   2      158.05      182.09      4.86 o 
   3   3   2        7.27        7.55      0.36 o 
   4   3   2        4.43        5.32      0.51 o 
   5   3   2       30.74       29.99      1.08 o 
   6   3   2       30.48       37.21      2.04 o 
  -6   4   2        8.03        7.17      0.99 o 
  -5   4   2        7.86        7.87      2.32 o 
  -3   4   2       14.02       10.57      2.36 o 
  -2   4   2       44.86       46.73      1.33 o 
  -1   4   2       13.18       12.89      0.64 o 
   0   4   2      167.92      179.10      3.37 o 
   1   4   2       16.37       15.87      0.51 o 
   2   4   2       47.62       51.96      1.49 o 
   3   4   2       36.59       31.24      0.97 o 
   4   4   2      141.56      145.45      7.32 o 
   5   4   2       27.82       23.81      1.12 o 
   6   4   2       14.03       20.69      1.69 o 
  -5   5   2       56.66       56.49      2.42 o 
  -4   5   2        2.23        2.09      0.37 o 
  -3   5   2       33.74       37.26      1.11 o 
  -2   5   2       97.92       91.81      3.71 o 
  -1   5   2       30.04       27.42      0.77 o 
   0   5   2      132.25      129.17      2.20 o 
   1   5   2       21.60       20.77      0.64 o 
   2   5   2       18.00       13.18      3.64 o 
   3   5   2       60.91       59.04      1.45 o 
   4   5   2      111.09       97.90      2.58 o 
   5   5   2       53.13       55.34      2.17 o 
  -4   6   2       79.68       80.74      3.61 o 
  -3   6   2        9.23        9.34      0.59 o 
  -2   6   2        3.42        3.91      0.49 o 
  -1   6   2       69.91       66.31      1.45 o 
   0   6   2      117.20      112.71      2.09 o 
   1   6   2       10.15       10.52      0.62 o 
   2   6   2       78.86       72.56      3.33 o 
   3   6   2       59.78       54.77      1.76 o 
   4   6   2       15.64       14.32      0.90 o 
  -4   7   2       43.11       47.11      2.40 o 
  -3   7   2        9.31        9.22      1.14 o 
  -2   7   2       64.57       66.07      4.47 o 
  -1   7   2       42.16       41.67      1.72 o 
   0   7   2       61.80       62.75      1.65 o 
   1   7   2       30.01       29.69      1.16 o 
   2   7   2       11.50       12.72      0.81 o 
   3   7   2       10.66       10.69      0.78 o 
   4   7   2        5.45        5.48      0.79 o 
  -2   8   2       14.03       15.81      0.83 o 
  -1   8   2        0.88        1.07      0.36 o 
   0   8   2        1.08        0.74      0.34 o 
   1   8   2       18.18       20.55      0.93 o 
   2   8   2        1.69        2.25      0.69 o 
  -6   0   3       15.25       15.08      1.51 o 
  -5   0   3       68.87       68.18      2.23 o 
  -4   0   3       36.03       34.32      1.82 o 
  -3   0   3       14.91       15.74      1.05 o 
  -2   0   3        2.14        0.34      0.61 o 
  -1   0   3     5102.98     5230.75    167.39 o 
   0   0   3        1.36        1.55      0.14 o 
   1   0   3        5.16        3.56      0.17 o 
   2   0   3        0.46        2.74      0.35 o 
   3   0   3      246.06      273.24      9.55 o 
   4   0   3        1.13        0.65      0.38 o 
   5   0   3       18.52       22.12      1.78 o 
   6   0   3        4.28        3.48      1.03 o 
  -6   1   3       44.74       48.09      2.04 o 
  -5   1   3        3.28        3.96      0.48 o 
  -4   1   3       24.46       24.15      0.76 o 
  -3   1   3       52.90       58.53      1.43 o 
  -2   1   3      304.24      322.42      5.11 o 
  -1   1   3     1458.88     1566.40     19.32 o 
   0   1   3     3281.93     3209.31     60.92 o 
   1   1   3       91.11       82.55      1.59 o 
   2   1   3       60.15       71.02      1.17 o 
   3   1   3       89.72       92.50      1.55 o 
   4   1   3       36.38       33.15      1.29 o 
   5   1   3        0.42       -0.20      0.50 o 
   6   1   3       20.73       19.96      2.16 o 
  -6   2   3        3.48        5.00      0.80 o 
  -5   2   3        0.62        0.35      0.63 o 
  -4   2   3       11.95       12.75      0.67 o 
  -3   2   3       31.91       34.40      0.76 o 
  -2   2   3      258.53      299.56      4.58 o 
  -1   2   3      115.51      116.80      1.85 o 
   0   2   3      629.40      693.19     10.59 o 
   1   2   3       41.29       41.74      0.86 o 
   2   2   3       94.02      103.64      1.65 o 
   3   2   3       24.24       24.45      0.60 o 
   4   2   3      169.02      166.19      2.77 o 
   5   2   3        1.83        1.56      0.48 o 
   6   2   3        0.68        1.12      0.86 o 
  -6   3   3        5.32        6.91      0.94 o 
  -5   3   3       11.12       13.24      1.10 o 
  -4   3   3        2.34        3.81      0.37 o 
  -3   3   3        2.43        1.84      0.28 o 
  -2   3   3       34.23       30.43      0.73 o 
  -1   3   3        5.72        4.74      0.21 o 
   0   3   3      624.08      726.07     10.01 o 
   1   3   3      556.55      593.22     15.86 o 
   2   3   3      225.72      235.16      3.48 o 
   3   3   3        8.88        8.36      0.38 o 
   4   3   3        6.10        5.85      0.44 o 
   5   3   3       51.30       55.23      1.54 o 
   6   3   3       13.30       14.21      1.29 o 
  -6   4   3        7.94        7.68      1.02 o 
  -5   4   3       10.13        7.22      0.88 o 
  -4   4   3       72.96       62.64      2.14 o 
  -3   4   3       45.46       42.48      1.13 o 
  -2   4   3       30.41       34.83      1.06 o 
  -1   4   3       32.78       29.91      0.97 o 
   0   4   3      179.78      187.63      2.99 o 
   1   4   3      169.78      186.04      2.89 o 
   2   4   3       89.52       83.38      1.52 o 
   3   4   3       86.83       83.43      1.69 o 
   4   4   3       16.63       17.24      1.07 o 
   5   4   3        2.82        3.32      0.49 o 
   6   4   3       18.53       22.27      1.72 o 
  -5   5   3       41.64       43.96      2.81 o 
  -4   5   3        6.60        6.19      0.60 o 
  -3   5   3      114.60      107.26      2.78 o 
  -2   5   3      194.08      196.55      3.62 o 
  -1   5   3       77.48       77.67      1.78 o 
   0   5   3       49.13       52.64      1.14 o 
   1   5   3       51.98       48.07      1.07 o 
   2   5   3        8.77        7.28      0.40 o 
   3   5   3       30.96       29.36      1.31 o 
   4   5   3       46.85       46.52      1.59 o 
   5   5   3       50.10       50.03      1.58 o 
  -4   6   3       55.07       56.01      1.86 o 
  -3   6   3        0.61        1.00      0.32 o 
  -2   6   3        4.52        4.20      0.38 o 
  -1   6   3      383.92      380.87     10.83 o 
   0   6   3       96.40       99.50      1.90 o 
   1   6   3      121.86      116.99      2.13 o 
   2   6   3       47.05       37.92      3.44 o 
   3   6   3       43.12       34.60      1.62 o 
   4   6   3        0.86        1.17      0.60 o 
  -3   7   3       25.02       26.90      1.26 o 
  -2   7   3        8.87        9.58      0.60 o 
  -1   7   3       45.43       47.22      1.24 o 
   0   7   3      106.47      110.02      2.42 o 
   1   7   3       20.31       18.39      1.07 o 
   2   7   3       21.74       18.68      0.99 o 
   3   7   3       11.34       14.07      0.91 o 
  -2   8   3        7.25        8.33      0.95 o 
  -1   8   3       10.26       11.84      0.72 o 
   0   8   3        5.06        5.76      0.53 o 
   1   8   3       13.75       14.69      0.79 o 
   2   8   3       11.06       12.62      1.02 o 
  -6   0   4       54.93       54.54      2.91 o 
  -5   0   4       40.11       36.10      1.49 o 
  -4   0   4       43.41       40.22      2.69 o 
  -3   0   4       22.67       20.62      0.87 o 
  -2   0   4        3.66        3.51      0.35 o 
  -1   0   4     1417.37     1626.62     57.33 o 
   0   0   4      138.91      132.77      2.45 o 
   1   0   4       42.28       42.70      1.15 o 
   2   0   4       57.08       51.17      1.36 o 
   3   0   4       61.42       63.07      1.75 o 
   4   0   4       51.21       57.77      2.86 o 
   5   0   4       11.77       12.67      1.42 o 
   6   0   4        4.81        6.69      1.26 o 
  -6   1   4       37.95       44.32      1.98 o 
  -5   1   4       38.99       39.31      1.60 o 
  -4   1   4       27.68       25.81      1.88 o 
  -3   1   4       67.33       70.62      1.67 o 
  -2   1   4      239.98      255.41      3.69 o 
  -1   1   4     1520.55     1648.46     21.01 o 
   0   1   4      483.81      474.99      6.49 o 
   1   1   4      158.04      154.32      2.24 o 
   2   1   4       38.45       43.21      0.94 o 
   3   1   4       48.06       56.85      1.05 o 
   4   1   4       72.14       72.83      2.15 o 
   5   1   4       58.30       60.11      4.13 o 
   6   1   4        1.74        1.21      1.10 o 
  -6   2   4        3.06        4.41      1.06 o 
  -5   2   4        9.49       11.19      0.73 o 
  -4   2   4       96.53       95.64      2.29 o 
  -3   2   4       30.03       33.41      1.08 o 
  -2   2   4      309.58      337.46      4.83 o 
  -1   2   4      310.24      321.04      4.55 o 
   0   2   4      414.63      444.08      5.63 o 
   1   2   4       25.32       29.27      0.80 o 
   2   2   4      138.92      148.29      2.30 o 
   3   2   4       79.78       81.34      1.31 o 
   4   2   4      227.96      212.41      4.53 o 
   5   2   4       99.82       94.05      4.01 o 
   6   2   4       49.21       46.65      2.19 o 
  -6   3   4        0.21        1.06      0.72 o 
  -5   3   4       28.46       26.07      1.17 o 
  -4   3   4        5.77        4.48      0.39 o 
  -3   3   4      100.14      104.17      1.84 o 
  -2   3   4        1.86        1.97      0.24 o 
  -1   3   4       82.77       78.64      1.38 o 
   0   3   4       19.96       22.38      0.56 o 
   1   3   4      368.74      415.24      5.86 o 
   2   3   4       10.86       10.36      0.38 o 
   3   3   4       31.93       29.95      0.88 o 
   4   3   4      125.57      124.80      2.25 o 
   5   3   4       25.98       27.69      1.24 o 
   6   3   4       17.48       16.30      1.80 o 
  -6   4   4        1.00        1.24      1.39 o 
  -5   4   4        2.57        2.01      0.48 o 
  -4   4   4       64.77       57.27      1.74 o 
  -3   4   4       23.89       22.46      1.05 o 
  -2   4   4      322.42      326.92      5.35 o 
  -1   4   4      222.21      210.51      2.93 o 
   0   4   4        7.24        6.44      0.34 o 
   1   4   4        7.19        6.48      0.39 o 
   2   4   4       72.99       67.94      1.32 o 
   3   4   4      240.18      246.51      9.53 o 
   4   4   4       47.93       45.24      1.33 o 
   5   4   4        5.05        5.64      0.56 o 
   6   4   4        0.03        1.07      0.90 o 
  -5   5   4       13.65       14.58      1.24 o 
  -4   5   4       12.06       13.03      0.81 o 
  -3   5   4       51.08       51.19      1.23 o 
  -2   5   4      164.10      163.89      3.18 o 
  -1   5   4      610.57      628.36     20.30 o 
   0   5   4      102.22       94.61      4.07 o 
   1   5   4       12.76       12.11      0.50 o 
   2   5   4       13.21        9.74      0.65 o 
   3   5   4       57.64       48.89      1.68 o 
   4   5   4       13.43       14.28      0.89 o 
   5   5   4       13.60       14.36      1.03 o 
  -4   6   4        8.26        7.51      0.73 o 
  -3   6   4       49.35       51.41      1.71 o 
  -2   6   4        5.27        4.96      0.54 o 
  -1   6   4       59.42       61.60      1.39 o 
   0   6   4       19.17       20.57      0.78 o 
   1   6   4      105.25       97.76      2.50 o 
   2   6   4       54.37       50.23      1.36 o 
   3   6   4        4.70        3.84      0.52 o 
   4   6   4       11.90       11.94      0.84 o 
  -3   7   4       44.86       48.05      1.73 o 
  -2   7   4       43.88       42.88      1.37 o 
  -1   7   4       41.56       42.41      1.43 o 
   0   7   4        9.68       10.24      0.63 o 
   1   7   4       38.07       37.92      1.22 o 
   2   7   4       17.58       14.70      0.90 o 
   3   7   4       11.69       10.38      0.83 o 
  -2   8   4       43.74       46.93      2.66 o 
  -1   8   4       33.37       37.22      1.50 o 
   0   8   4       18.02       19.79      0.94 o 
   1   8   4       11.64       11.75      0.71 o 
   2   8   4       19.34       17.42      1.06 o 
  -6   0   5       76.79       82.82      3.93 o 
  -5   0   5      170.47      168.59      4.46 o 
  -4   0   5      101.48       96.95      2.73 o 
  -3   0   5       77.90       76.21      2.44 o 
  -2   0   5       20.14       19.32      1.48 o 
  -1   0   5      504.92      507.62      9.01 o 
   0   0   5        0.28        0.39      0.13 o 
   1   0   5      150.73      150.91      2.83 o 
   2   0   5      766.47      843.88     14.91 o 
   3   0   5       51.20       50.54      2.19 o 
   4   0   5        3.34        4.69      0.85 o 
   5   0   5       54.28       53.25      2.97 o 
   6   0   5        3.10        3.76      1.13 o 
  -6   1   5        9.27       10.04      0.94 o 
  -5   1   5       23.38       23.23      1.00 o 
  -4   1   5       26.15       24.33      1.43 o 
  -3   1   5      161.10      164.86      2.91 o 
  -2   1   5       85.47       88.93      1.47 o 
  -1   1   5      487.13      509.56      7.04 o 
   0   1   5      554.31      569.65      8.70 o 
   1   1   5       65.08       61.98      1.01 o 
   2   1   5       91.76       92.43      1.71 o 
   3   1   5       46.92       46.92      2.17 o 
   4   1   5       57.73       49.22      2.67 o 
   5   1   5       79.64       80.12      2.75 o 
   6   1   5        4.59        4.24      1.03 o 
  -6   2   5        0.72       -0.47      0.63 o 
  -5   2   5       73.83       75.42      2.63 o 
  -4   2   5       10.91       10.29      0.64 o 
  -3   2   5       91.66       96.14      1.93 o 
  -2   2   5      167.62      184.71      2.80 o 
  -1   2   5      122.87      128.39      1.82 o 
   0   2   5     1056.24     1091.07     16.78 o 
   1   2   5       56.60       57.97      0.93 o 
   2   2   5       17.62       17.51      0.42 o 
   3   2   5      188.65      186.75      2.96 o 
   4   2   5       42.19       42.69      1.04 o 
   5   2   5       14.51       10.91      0.76 o 
   6   2   5        8.06        7.49      1.68 o 
  -6   3   5       20.66       20.02      1.39 o 
  -5   3   5       32.17       27.42      1.15 o 
  -4   3   5       89.31       81.90      2.12 o 
  -3   3   5        8.70        9.73      0.44 o 
  -2   3   5      115.60      106.00      3.96 o 
  -1   3   5        5.22        5.73      0.56 o 
   0   3   5      384.74      428.58      5.53 o 
   1   3   5      173.39      182.95      2.54 o 
   2   3   5      337.84      326.61      6.22 o 
   3   3   5       38.43       36.87      0.91 o 
   4   3   5      232.86      233.30      3.76 o 
   5   3   5        1.60        0.87      0.47 o 
   6   3   5       20.19       19.56      3.45 o 
  -5   4   5       38.51       35.91      1.40 o 
  -4   4   5        5.97        5.16      0.55 o 
  -3   4   5       89.47       83.94      1.81 o 
  -2   4   5       29.88       27.24      1.00 o 
  -1   4   5       44.71       38.64      1.59 o 
   0   4   5       67.15       73.79      1.99 o 
   1   4   5      113.66      123.08      2.05 o 
   2   4   5       85.01       88.51      1.60 o 
   3   4   5      323.96      306.31      8.00 o 
   4   4   5      208.65      205.59      3.88 o 
   5   4   5       23.85       23.28      1.16 o 
  -5   5   5       13.80       13.50      1.26 o 
  -4   5   5       38.44       37.54      1.42 o 
  -3   5   5       30.04       29.85      1.05 o 
  -2   5   5       90.42       88.46      2.35 o 
  -1   5   5      244.73      245.57      3.83 o 
   0   5   5       66.61       61.79      1.16 o 
   1   5   5       20.00       17.13      0.60 o 
   2   5   5        2.22        1.81      0.38 o 
   3   5   5        2.97        2.81      0.42 o 
   4   5   5       47.42       41.82      1.32 o 
   5   5   5       29.43       34.90      1.72 o 
  -4   6   5       28.62       28.73      1.60 o 
  -3   6   5       19.11       19.57      0.89 o 
  -2   6   5       17.11       18.45      0.83 o 
  -1   6   5       24.03       24.67      1.34 o 
   0   6   5       67.19       61.39      1.36 o 
   1   6   5        8.77        7.61      0.45 o 
   2   6   5       50.60       48.04      1.33 o 
   3   6   5        5.80        5.82      0.59 o 
   4   6   5        0.98        0.86      0.49 o 
  -3   7   5       12.18       14.17      0.94 o 
  -2   7   5       44.66       44.56      1.41 o 
  -1   7   5       52.19       54.06      1.90 o 
   0   7   5        8.84        8.73      0.52 o 
   1   7   5       18.50       18.45      0.84 o 
   2   7   5        7.66        6.56      0.64 o 
   3   7   5       17.47       17.42      0.89 o 
  -2   8   5       31.61       31.44      1.42 o 
  -1   8   5       21.24       17.26      1.00 o 
   0   8   5        5.01        6.91      0.56 o 
   1   8   5        0.17        0.54      0.34 o 
   2   8   5       27.95       31.00      1.42 o 
  -6   0   6       71.74       70.16      3.57 o 
  -5   0   6       40.03       34.22      2.11 o 
  -4   0   6       37.50       38.00      1.43 o 
  -3   0   6       15.31       15.02      0.75 o 
  -2   0   6      372.14      393.50      8.68 o 
  -1   0   6       37.55       32.31      0.78 o 
   0   0   6      239.67      246.77      4.50 o 
   1   0   6      201.08      190.27      3.54 o 
   2   0   6      958.64     1097.52     19.33 o 
   3   0   6        1.24        2.92      0.32 o 
   4   0   6        5.35        4.95      0.95 o 
   5   0   6        0.67       -0.33      0.66 o 
   6   0   6        0.32        0.72      0.82 o 
  -6   1   6       44.36       49.39      2.10 o 
  -5   1   6       30.83       32.45      2.15 o 
  -4   1   6       27.21       27.26      1.21 o 
  -3   1   6       41.27       46.88      1.32 o 
  -2   1   6       58.27       65.03      1.03 o 
  -1   1   6      145.01      157.21      2.35 o 
   0   1   6      628.19      612.51     21.91 o 
   1   1   6        6.11        7.48      0.27 o 
   2   1   6       30.55       29.96      0.75 o 
   3   1   6       86.72       90.30      1.78 o 
   4   1   6       68.64       69.34      2.35 o 
   5   1   6       15.43       14.39      1.08 o 
   6   1   6        8.30        8.51      1.00 o 
  -6   2   6        9.11       12.07      1.05 o 
  -5   2   6        7.03        6.40      0.62 o 
  -4   2   6        7.20        8.24      0.58 o 
  -3   2   6        3.49        4.28      0.40 o 
  -2   2   6      344.64      355.98      4.63 o 
  -1   2   6      907.01      993.81     12.39 o 
   0   2   6     1044.02     1162.02     15.89 o 
   1   2   6       51.90       61.18      0.99 o 
   2   2   6      143.64      143.00      2.30 o 
   3   2   6       36.66       33.35      0.92 o 
   4   2   6       27.03       26.55      0.92 o 
   5   2   6       66.15       62.04      2.18 o 
   6   2   6       18.30       18.10      1.37 o 
  -6   3   6        2.43        2.23      0.85 o 
  -5   3   6       16.45       16.40      1.01 o 
  -4   3   6        8.77        8.11      0.61 o 
  -3   3   6       66.30       67.77      1.35 o 
  -2   3   6       19.58       17.06      0.52 o 
  -1   3   6       75.44       71.99      1.15 o 
   0   3   6      122.84      125.87      1.83 o 
   1   3   6      317.47      305.41      4.05 o 
   2   3   6       36.25       35.90      0.74 o 
   3   3   6      180.42      173.68      3.24 o 
   4   3   6      134.48      135.49      2.68 o 
   5   3   6       19.48       19.19      1.04 o 
   6   3   6       11.68       12.27      1.24 o 
  -5   4   6       16.79       14.74      0.90 o 
  -4   4   6       12.24       12.96      0.97 o 
  -3   4   6       73.20       70.54      1.69 o 
  -2   4   6      213.40      224.38      4.26 o 
  -1   4   6      185.58      176.26      3.61 o 
   0   4   6      144.76      156.54      2.29 o 
   1   4   6        3.28        3.88      0.32 o 
   2   4   6       23.27       22.09      0.60 o 
   3   4   6      102.22       99.77      3.32 o 
   4   4   6        7.88        7.04      0.54 o 
   5   4   6       15.72       13.69      1.04 o 
  -5   5   6        0.39        1.09      0.53 o 
  -4   5   6        4.74        3.33      0.52 o 
  -3   5   6        3.25        3.22      0.41 o 
  -2   5   6       12.99       13.06      0.91 o 
  -1   5   6      114.16      114.26      2.38 o 
   0   5   6       17.10       16.51      0.60 o 
   1   5   6       28.96       28.67      0.81 o 
   2   5   6        4.64        3.47      0.31 o 
   3   5   6        4.28        4.82      0.55 o 
   4   5   6       25.04       24.07      0.98 o 
   5   5   6       11.41       14.64      1.03 o 
  -4   6   6        4.14        3.69      0.58 o 
  -3   6   6       29.60       30.05      1.13 o 
  -2   6   6        8.68        8.43      0.59 o 
  -1   6   6       11.84       13.09      0.65 o 
   0   6   6       28.57       29.03      0.87 o 
   1   6   6        4.80        4.19      0.33 o 
   2   6   6       77.15       63.75      1.65 o 
   3   6   6        4.17        4.29      0.47 o 
   4   6   6        1.74        1.99      0.43 o 
  -3   7   6       33.66       36.08      1.31 o 
  -2   7   6       65.81       62.45      2.52 o 
  -1   7   6       83.42       81.98      2.58 o 
   0   7   6       21.90       22.14      0.81 o 
   1   7   6       30.74       30.98      1.82 o 
   2   7   6        3.34        2.98      0.51 o 
   3   7   6       11.63       13.32      0.78 o 
  -1   8   6       21.44       21.38      0.99 o 
   0   8   6        6.72        8.65      0.72 o 
   1   8   6        3.57        4.23      0.61 o 
  -6   0   7       10.19       10.89      1.32 o 
  -5   0   7        3.39        4.26      0.82 o 
  -4   0   7      188.03      194.74      4.87 o 
  -3   0   7      134.19      144.69      3.63 o 
  -2   0   7      106.81       99.58      4.26 o 
  -1   0   7      311.77      320.04      5.82 o 
   0   0   7      133.17      139.13      2.66 o 
   1   0   7        8.35        8.84      0.37 o 
   2   0   7      104.16      104.48      2.12 o 
   3   0   7        8.20       10.08      1.05 o 
   4   0   7        1.95        0.93      0.63 o 
   5   0   7       20.34       14.63      1.52 o 
   6   0   7        2.55        3.52      1.08 o 
  -6   1   7       25.74       23.27      3.19 o 
  -5   1   7       36.85       37.95      2.17 o 
  -4   1   7        7.84        9.17      0.58 o 
  -3   1   7       40.71       46.34      0.87 o 
  -2   1   7      714.07      785.41      9.88 o 
  -1   1   7       74.37       76.81      1.29 o 
   0   1   7     1410.97     1478.91     20.04 o 
   1   1   7      173.31      195.97      2.87 o 
   2   1   7       18.77       24.17      0.67 o 
   3   1   7       68.31       70.42      1.48 o 
   4   1   7       59.34       51.75      1.96 o 
   5   1   7       86.17       80.22      2.80 o 
   6   1   7        0.57        0.01      0.72 o 
  -6   2   7        1.58        1.65      0.63 o 
  -5   2   7       54.54       55.68      1.75 o 
  -4   2   7       51.53       50.19      1.90 o 
  -3   2   7       51.03       48.71      1.21 o 
  -2   2   7      740.52      796.31     11.04 o 
  -1   2   7      460.78      491.11      6.89 o 
   0   2   7      297.79      322.57      4.62 o 
   1   2   7      158.86      166.11      2.52 o 
   2   2   7       34.55       31.52      0.84 o 
   3   2   7      184.58      171.84      3.11 o 
   4   2   7       21.97       19.99      1.14 o 
   5   2   7       38.73       39.48      1.46 o 
   6   2   7        5.47        5.16      0.89 o 
  -6   3   7        1.01        0.46      0.85 o 
  -5   3   7        2.83        2.65      0.51 o 
  -4   3   7       85.27       80.19      1.88 o 
  -3   3   7       38.61       36.95      1.08 o 
  -2   3   7        4.29        4.61      0.33 o 
  -1   3   7        3.65        4.47      0.28 o 
   0   3   7      259.93      273.88      4.08 o 
   1   3   7       70.77       76.87      1.37 o 
   2   3   7      296.93      286.71      5.93 o 
   3   3   7      321.82      315.82      4.80 o 
   4   3   7       11.13       10.27      0.52 o 
   5   3   7       13.56       13.72      0.89 o 
   6   3   7        9.33        8.89      1.06 o 
  -5   4   7        6.53        6.47      0.67 o 
  -4   4   7        7.61        8.83      0.59 o 
  -3   4   7        5.78        5.33      0.45 o 
  -2   4   7      274.28      282.91      5.99 o 
  -1   4   7      236.64      225.78      4.69 o 
   0   4   7       15.17       13.39      0.44 o 
   1   4   7      142.68      133.59      4.26 o 
   2   4   7        9.74        8.86      0.52 o 
   3   4   7       19.90       20.57      0.71 o 
   4   4   7       17.25       18.03      0.81 o 
   5   4   7        5.95        6.71      0.81 o 
  -5   5   7        5.18        6.94      1.17 o 
  -4   5   7       22.49       23.87      1.15 o 
  -3   5   7       14.95       12.04      1.05 o 
  -2   5   7      107.11      105.65      2.29 o 
  -1   5   7       10.60       11.02      0.51 o 
   0   5   7       11.97       12.33      0.53 o 
   1   5   7        3.53        2.62      0.28 o 
   2   5   7       30.45       28.36      0.85 o 
   3   5   7        4.14        4.44      0.45 o 
   4   5   7       11.99       11.85      0.71 o 
   5   5   7        7.02        7.80      0.74 o 
  -4   6   7       10.32       11.82      1.32 o 
  -3   6   7       29.49       31.01      1.17 o 
  -2   6   7        1.76        1.01      0.39 o 
  -1   6   7       37.39       37.51      1.19 o 
   0   6   7        2.08        2.61      0.38 o 
   1   6   7       11.90        9.98      0.58 o 
   2   6   7        4.12        2.62      0.40 o 
   3   6   7        2.24        2.41      0.41 o 
   4   6   7       11.32       12.66      0.76 o 
  -3   7   7       12.32       13.74      1.21 o 
  -2   7   7        7.23        7.23      0.60 o 
  -1   7   7       37.36       35.33      1.23 o 
   0   7   7       23.40       23.53      0.96 o 
   1   7   7       11.06       12.04      0.70 o 
   2   7   7        7.17        4.95      0.59 o 
   3   7   7       13.41       13.40      0.79 o 
  -1   8   7       44.22       43.94      2.33 o 
   0   8   7       27.02       31.08      1.38 o 
   1   8   7       12.58       13.15      1.18 o 
  -6   0   8       76.06       73.44      3.78 o 
  -5   0   8        1.37        1.10      0.60 o 
  -4   0   8       70.71       65.80      3.15 o 
  -3   0   8      125.32      127.56      3.27 o 
  -2   0   8       36.30       34.63      1.10 o 
  -1   0   8       52.79       53.75      1.28 o 
   0   0   8       65.66       57.95      1.29 o 
   1   0   8       51.45       50.30      1.16 o 
   2   0   8       10.38        9.03      0.37 o 
   3   0   8       12.82       17.14      1.40 o 
   4   0   8      161.05      145.66      5.89 o 
   5   0   8       64.63       48.09      2.91 o 
   6   0   8        0.90        0.82      0.93 o 
  -6   1   8        7.54        9.32      1.22 o 
  -5   1   8       74.85       73.10      2.54 o 
  -4   1   8        7.76        8.17      0.50 o 
  -3   1   8       15.48       13.93      0.49 o 
  -2   1   8      104.22      104.39      1.74 o 
  -1   1   8      328.07      360.26      5.13 o 
   0   1   8       20.84       20.58      0.51 o 
   1   1   8      137.07      154.61      2.33 o 
   2   1   8      136.55      152.07      2.69 o 
   3   1   8       58.13       59.34      1.32 o 
   4   1   8       27.82       25.62      2.97 o 
   5   1   8       16.20       18.68      1.29 o 
   6   1   8        6.19        8.91      1.05 o 
  -6   2   8       31.39       34.74      1.82 o 
  -5   2   8        0.72        2.10      0.94 o 
  -4   2   8       14.51       16.49      0.71 o 
  -3   2   8        9.61        8.79      0.48 o 
  -2   2   8       40.64       42.44      1.50 o 
  -1   2   8       59.04       54.18      1.03 o 
   0   2   8      219.54      233.03      3.75 o 
   1   2   8      179.42      182.76      2.52 o 
   2   2   8       89.45       82.53      2.67 o 
   3   2   8      130.26      122.71      2.37 o 
   4   2   8       71.30       70.95      2.02 o 
   5   2   8       43.65       41.80      1.54 o 
   6   2   8       13.86       11.26      1.13 o 
  -6   3   8       27.88       30.08      1.71 o 
  -5   3   8       62.33       57.26      3.09 o 
  -4   3   8       35.49       35.63      1.62 o 
  -3   3   8      149.77      145.80      4.43 o 
  -2   3   8       42.34       46.63      1.20 o 
  -1   3   8      173.21      167.15      2.36 o 
   0   3   8       43.44       40.75      0.98 o 
   1   3   8       26.33       26.91      0.67 o 
   2   3   8        8.51        8.62      0.43 o 
   3   3   8      519.17      522.01      7.60 o 
   4   3   8       50.63       48.78      1.39 o 
   5   3   8        4.95        5.78      0.55 o 
  -5   4   8        7.43        7.92      0.72 o 
  -4   4   8       10.87       10.77      0.87 o 
  -3   4   8        3.18        3.32      0.41 o 
  -2   4   8      216.60      209.12      3.80 o 
  -1   4   8       35.57       31.38      0.81 o 
   0   4   8       23.74       26.05      0.63 o 
   1   4   8       94.93       86.10      2.67 o 
   2   4   8       58.24       56.68      1.25 o 
   3   4   8       31.47       33.02      0.94 o 
   4   4   8       35.88       35.90      1.04 o 
   5   4   8       13.64       15.63      1.87 o 
  -5   5   8        4.23        4.90      0.69 o 
  -4   5   8       22.99       20.21      0.94 o 
  -3   5   8        4.04        4.00      0.47 o 
  -2   5   8        5.92        5.79      0.48 o 
  -1   5   8        9.48       10.02      0.98 o 
   0   5   8       25.76       23.96      1.00 o 
   1   5   8       25.97       22.81      0.65 o 
   2   5   8       32.64       28.63      1.20 o 
   3   5   8       26.08       25.00      0.98 o 
   4   5   8       33.75       32.95      1.18 o 
   5   5   8        5.78        7.05      0.78 o 
  -4   6   8        3.50        3.12      0.59 o 
  -3   6   8       14.38       13.97      0.84 o 
  -2   6   8        0.94        0.76      0.35 o 
  -1   6   8        1.19        0.84      0.33 o 
   0   6   8        0.48        0.91      0.30 o 
   1   6   8       18.75       18.22      1.30 o 
   2   6   8        2.77        3.57      0.38 o 
   3   6   8       10.75       11.92      0.72 o 
   4   6   8       20.90       22.28      1.01 o 
  -3   7   8        0.82        0.26      0.38 o 
  -2   7   8       14.39       14.25      0.81 o 
  -1   7   8        2.20        3.04      0.45 o 
   0   7   8        9.26       10.11      0.65 o 
   1   7   8        9.34       10.02      1.26 o 
   2   7   8       13.72       12.32      0.86 o 
   3   7   8       12.61       11.75      0.76 o 
   0   8   8       20.24       24.19      1.24 o 
  -6   0   9        1.04        1.28      0.73 o 
  -5   0   9        3.13        4.18      0.85 o 
  -4   0   9       49.95       51.80      1.86 o 
  -3   0   9        0.21        0.58      0.33 o 
  -2   0   9       12.08       10.22      1.03 o 
  -1   0   9       31.21       26.32      0.73 o 
   0   0   9      159.23      153.12      2.98 o 
   1   0   9      228.31      259.30      4.84 o 
   2   0   9        2.33        2.34      0.23 o 
   3   0   9        3.77        5.35      0.91 o 
   4   0   9       13.38       12.13      1.33 o 
   5   0   9        0.02        0.73      0.79 o 
   6   0   9        0.03       -0.75      0.98 o 
  -6   1   9        9.13        9.80      0.94 o 
  -5   1   9       18.42       18.65      1.18 o 
  -4   1   9       61.85       59.46      1.73 o 
  -3   1   9        8.11        7.03      0.37 o 
  -2   1   9       34.95       33.00      0.90 o 
  -1   1   9       38.94       37.04      0.78 o 
   0   1   9      116.98      126.90      2.00 o 
   1   1   9      160.22      152.73      2.34 o 
   2   1   9      131.34      131.02      8.44 o 
   3   1   9        0.08        0.64      0.34 o 
   4   1   9        9.08        7.30      0.78 o 
   5   1   9        6.45        6.91      0.85 o 
   6   1   9       10.27       13.41      1.23 o 
  -6   2   9        8.09        7.60      1.05 o 
  -5   2   9       37.95       35.20      1.71 o 
  -4   2   9       20.42       20.10      0.80 o 
  -3   2   9       72.67       72.09      1.63 o 
  -2   2   9      185.50      193.21      3.00 o 
  -1   2   9      372.23      380.42      5.47 o 
   0   2   9      124.46      133.26      2.11 o 
   1   2   9       64.51       63.00      1.06 o 
   2   2   9      107.29      108.23      2.10 o 
   3   2   9      110.62      109.40      2.19 o 
   4   2   9        1.82        1.49      0.42 o 
   5   2   9       10.46       10.00      1.53 o 
   6   2   9        7.20        9.54      0.87 o 
  -5   3   9       35.21       36.88      1.78 o 
  -4   3   9       11.62       11.91      1.01 o 
  -3   3   9      288.23      287.55      6.06 o 
  -2   3   9       97.35       97.69      2.22 o 
  -1   3   9       10.99       13.11      0.47 o 
   0   3   9       83.32       80.81      3.48 o 
   1   3   9      128.16      119.54      2.19 o 
   2   3   9      254.71      230.05      3.59 o 
   3   3   9      221.09      203.81      3.94 o 
   4   3   9       35.38       32.70      1.10 o 
   5   3   9       15.22       16.67      1.27 o 
  -5   4   9        7.76        7.40      0.98 o 
  -4   4   9       17.52       17.90      0.84 o 
  -3   4   9       43.24       42.17      1.26 o 
  -2   4   9      245.20      224.82      7.29 o 
  -1   4   9      222.12      220.25      5.23 o 
   0   4   9       86.74       84.56      1.42 o 
   1   4   9       61.44       62.47      1.26 o 
   2   4   9      205.23      198.74      3.24 o 
   3   4   9       36.08       33.96      0.97 o 
   4   4   9       19.49       20.02      0.89 o 
   5   4   9       14.50       15.01      0.95 o 
  -4   5   9        2.52        2.58      0.43 o 
  -3   5   9        3.08        3.20      0.43 o 
  -2   5   9       11.11       11.18      0.64 o 
  -1   5   9       17.50       16.33      0.74 o 
   0   5   9        3.75        5.17      0.39 o 
   1   5   9        0.52        0.77      0.23 o 
   2   5   9       12.33       11.15      0.55 o 
   3   5   9       21.95       21.14      0.78 o 
   4   5   9       57.03       63.52      2.09 o 
  -4   6   9        6.36        7.66      0.69 o 
  -3   6   9        2.92        2.74      0.44 o 
  -2   6   9        9.02        9.59      0.64 o 
  -1   6   9        7.87        7.82      0.57 o 
   0   6   9       11.09       10.21      0.61 o 
   1   6   9       36.39       34.74      1.64 o 
   2   6   9        6.63        7.94      0.52 o 
   3   6   9       26.81       27.31      1.08 o 
   4   6   9        1.75        1.75      0.45 o 
  -2   7   9       16.93       17.46      1.24 o 
  -1   7   9       29.12       30.06      1.15 o 
   0   7   9       11.71       11.20      0.70 o 
   1   7   9       10.39       10.67      0.81 o 
   2   7   9        3.57        2.24      1.16 o 
  -6   0  10        2.29        1.90      0.82 o 
  -5   0  10       34.35       29.61      2.12 o 
  -4   0  10       47.93       52.11      1.92 o 
  -3   0  10        1.10        0.88      0.46 o 
  -2   0  10      193.38      197.53      3.84 o 
  -1   0  10       13.33       12.92      0.48 o 
   0   0  10       52.97       51.75      1.64 o 
   1   0  10      139.30      148.22      2.95 o 
   2   0  10       39.96       38.88      1.01 o 
   3   0  10       18.77       15.20      1.41 o 
   4   0  10       29.07       18.74      1.70 o 
   5   0  10        8.17        7.42      1.31 o 
   6   0  10        7.52        7.80      1.49 o 
  -6   1  10        5.56        5.26      0.74 o 
  -5   1  10       11.63        9.84      0.89 o 
  -4   1  10       52.46       51.32      1.60 o 
  -3   1  10        7.97        8.37      0.72 o 
  -2   1  10        7.30        6.78      0.35 o 
  -1   1  10      360.91      364.15      5.24 o 
   0   1  10       58.58       53.33      1.02 o 
   1   1  10       71.01       64.14      1.16 o 
   2   1  10       18.84       18.65      0.83 o 
   3   1  10       46.30       48.75      1.50 o 
   4   1  10       34.27       30.07      1.53 o 
   5   1  10        2.23        3.22      1.20 o 
   6   1  10        4.12        4.10      0.90 o 
  -5   2  10        5.09        3.08      0.84 o 
  -4   2  10        0.12        0.01      0.34 o 
  -3   2  10      221.42      228.57      4.06 o 
  -2   2  10      313.39      321.15      4.75 o 
  -1   2  10       42.41       45.83      0.96 o 
   0   2  10      248.73      233.90      6.99 o 
   1   2  10        7.36        7.33      0.33 o 
   2   2  10      197.41      183.23      3.27 o 
   3   2  10       22.35       20.25      0.92 o 
   4   2  10        2.71        2.93      0.47 o 
   5   2  10        9.27        8.93      0.97 o 
  -5   3  10       17.17       18.10      1.54 o 
  -4   3  10       92.00       88.37      2.08 o 
  -3   3  10       79.22       83.26      1.91 o 
  -2   3  10      260.79      250.74      5.20 o 
  -1   3  10       11.37       12.10      0.47 o 
   0   3  10        4.83        3.59      0.36 o 
   1   3  10       11.96       12.87      0.60 o 
   2   3  10      124.70      116.00      2.06 o 
   3   3  10       22.95       21.69      0.73 o 
   4   3  10       34.16       33.25      1.13 o 
   5   3  10        7.89        9.25      0.66 o 
  -5   4  10        6.15        7.18      1.08 o 
  -4   4  10        6.07        5.83      0.52 o 
  -3   4  10        2.45        2.20      0.37 o 
  -2   4  10       16.03       16.28      0.73 o 
  -1   4  10       57.60       53.86      1.38 o 
   0   4  10      110.39      109.80      1.93 o 
   1   4  10       65.15       59.21      2.24 o 
   2   4  10       66.19       64.80      2.93 o 
   3   4  10       47.04       44.52      1.38 o 
   4   4  10       16.71       17.56      0.93 o 
   5   4  10       13.62       15.16      0.98 o 
  -4   5  10        1.93        1.42      0.41 o 
  -3   5  10       11.68       11.33      0.70 o 
  -2   5  10       10.15       10.56      0.64 o 
  -1   5  10       90.09       84.36      1.95 o 
   0   5  10        6.68        5.94      0.47 o 
   1   5  10       87.04       70.99      1.72 o 
   2   5  10       13.58       10.83      0.54 o 
   3   5  10       33.11       32.29      1.44 o 
   4   5  10       49.90       52.52      2.03 o 
  -3   6  10        5.66        6.70      0.63 o 
  -2   6  10       36.23       37.41      1.78 o 
  -1   6  10        2.06        1.83      0.41 o 
   0   6  10        4.00        3.87      0.44 o 
   1   6  10       11.10       11.88      0.79 o 
   2   6  10       15.48       17.58      1.16 o 
   3   6  10       16.64       18.99      1.10 o 
  -2   7  10       13.75       13.71      0.81 o 
  -1   7  10       90.09       98.87      3.42 o 
   0   7  10        5.76        7.34      0.61 o 
   1   7  10        3.05        3.67      0.59 o 
   2   7  10        1.56        1.79      0.64 o 
  -6   0  11        4.56        7.84      1.27 o 
  -5   0  11        0.48        0.70      0.57 o 
  -4   0  11       24.52       22.76      1.20 o 
  -3   0  11       25.10       26.78      1.84 o 
  -2   0  11       33.30       33.29      1.31 o 
  -1   0  11      104.49       94.91      2.02 o 
   0   0  11        6.78        6.86      0.40 o 
   1   0  11       87.17       82.67      4.85 o 
   2   0  11       12.69       11.54      0.88 o 
   3   0  11       36.08       27.71      1.90 o 
   4   0  11      113.79      109.28      4.91 o 
   5   0  11        9.14        5.89      1.15 o 
   6   0  11        0.15        0.54      1.04 o 
  -5   1  11        4.04        5.38      2.21 o 
  -4   1  11        7.24        7.44      0.60 o 
  -3   1  11        1.23        1.10      0.30 o 
  -2   1  11       20.57       20.24      0.60 o 
  -1   1  11       23.48       21.96      0.67 o 
   0   1  11      100.03       98.99      1.74 o 
   1   1  11       56.49       55.08      1.05 o 
   2   1  11       23.52       20.07      0.67 o 
   3   1  11       43.51       42.51      1.40 o 
   4   1  11       53.99       51.78      2.38 o 
   5   1  11       36.53       37.00      1.88 o 
  -5   2  11       39.66       38.52      2.60 o 
  -4   2  11       25.91       23.69      1.34 o 
  -3   2  11       58.34       58.46      1.44 o 
  -2   2  11       10.31        9.67      0.44 o 
  -1   2  11        7.03        8.05      0.38 o 
   0   2  11       27.46       27.95      0.67 o 
   1   2  11      233.64      245.33      3.36 o 
   2   2  11      297.61      291.23      4.94 o 
   3   2  11       60.33       59.12      1.76 o 
   4   2  11        5.28        5.39      0.58 o 
   5   2  11       16.55       16.63      2.65 o 
  -5   3  11       15.33       16.83      1.22 o 
  -4   3  11       36.29       33.41      1.34 o 
  -3   3  11       86.81       87.20      2.00 o 
  -2   3  11      183.16      171.66      4.29 o 
  -1   3  11       11.93       10.49      0.49 o 
   0   3  11       19.24       18.51      0.73 o 
   1   3  11       80.15       76.17      1.31 o 
   2   3  11      103.11      105.43      1.93 o 
   3   3  11       67.75       61.64      1.58 o 
   4   3  11        3.13        3.14      0.42 o 
   5   3  11        3.82        3.69      0.47 o 
  -5   4  11       20.85       20.46      1.84 o 
  -4   4  11       18.98       18.20      1.18 o 
  -3   4  11      150.87      145.81      4.13 o 
  -2   4  11        5.78        4.85      0.46 o 
  -1   4  11       77.47       68.39      1.63 o 
   0   4  11       95.56       96.13      2.29 o 
   1   4  11        6.51        7.41      0.57 o 
   2   4  11        7.63        8.35      0.47 o 
   3   4  11       32.68       32.88      0.98 o 
   4   4  11        3.21        2.87      0.45 o 
   5   4  11       28.23       30.75      1.42 o 
  -4   5  11        3.64        4.20      0.53 o 
  -3   5  11        5.87        5.83      0.55 o 
  -2   5  11       13.25       13.14      0.73 o 
  -1   5  11       45.90       42.62      1.27 o 
   0   5  11       19.09       16.78      0.74 o 
   1   5  11       17.78       17.69      0.76 o 
   2   5  11       46.72       48.91      1.33 o 
   3   5  11       10.32       10.37      0.59 o 
   4   5  11       19.33       20.75      1.12 o 
  -3   6  11        1.17        1.57      0.43 o 
  -2   6  11        4.64        5.19      0.54 o 
  -1   6  11        2.29        2.04      0.42 o 
   0   6  11        1.02        0.80      0.35 o 
   1   6  11        8.44       10.37      0.77 o 
   2   6  11       13.24       13.10      0.74 o 
   3   6  11       90.95       99.97      2.38 o 
  -2   7  11        7.97        7.85      0.68 o 
  -1   7  11       22.04       25.64      1.09 o 
   0   7  11       22.32       23.39      1.42 o 
   1   7  11        1.86        1.24      0.53 o 
   2   7  11        1.51        1.13      0.65 o 
  -5   0  12        0.60        0.33      0.64 o 
  -4   0  12        4.86        4.24      0.84 o 
  -3   0  12        3.95        2.76      1.59 o 
  -2   0  12      173.24      160.93      4.19 o 
  -1   0  12        0.01        0.46      0.31 o 
   0   0  12       10.77       13.02      0.55 o 
   1   0  12       13.29       13.32      0.57 o 
   2   0  12       68.34       62.05      2.03 o 
   3   0  12       29.39       26.75      1.91 o 
   4   0  12       45.51       52.14      3.07 o 
   5   0  12        6.80        8.75      1.34 o 
  -5   1  12       52.58       51.90      4.18 o 
  -4   1  12        0.98        1.77      0.41 o 
  -3   1  12        1.64        2.26      0.41 o 
  -2   1  12       16.67       16.16      0.65 o 
  -1   1  12        2.42        2.18      0.30 o 
   0   1  12      202.87      188.50      3.02 o 
   1   1  12        2.92        4.02      0.28 o 
   2   1  12       18.32       18.20      0.82 o 
   3   1  12      121.33      111.88      2.75 o 
   4   1  12        1.42        0.87      0.64 o 
   5   1  12       13.79       13.19      1.15 o 
  -5   2  12       14.15       12.68      0.84 o 
  -4   2  12       31.05       29.88      1.25 o 
  -3   2  12      118.20      108.20      2.67 o 
  -2   2  12       46.74       45.48      1.33 o 
  -1   2  12       31.09       31.06      0.78 o 
   0   2  12      269.17      265.84      4.47 o 
   1   2  12       57.32       52.14      0.98 o 
   2   2  12      215.31      205.82      3.67 o 
   3   2  12       53.88       47.53      1.68 o 
   4   2  12        3.03        3.78      0.55 o 
   5   2  12        0.61        1.34      1.26 o 
  -5   3  12        1.17        0.87      0.44 o 
  -4   3  12       38.63       34.94      1.41 o 
  -3   3  12       90.62       85.37      2.75 o 
  -2   3  12       74.23       72.74      1.71 o 
  -1   3  12       40.23       35.19      1.02 o 
   0   3  12        8.47        8.81      0.43 o 
   1   3  12       25.96       22.66      0.69 o 
   2   3  12      146.97      147.67      3.11 o 
   3   3  12       57.35       53.77      1.47 o 
   4   3  12       16.12       15.39      0.78 o 
   5   3  12        6.90        8.34      1.07 o 
  -4   4  12        0.90        0.51      0.44 o 
  -3   4  12      105.33      103.06      2.36 o 
  -2   4  12        1.15        0.82      0.32 o 
  -1   4  12       27.91       25.03      0.90 o 
   0   4  12       26.67       18.98      1.10 o 
   1   4  12      117.80      100.54      2.49 o 
   2   4  12       64.52       61.65      1.56 o 
   3   4  12        5.86        6.76      0.55 o 
   4   4  12       11.00       10.20      0.68 o 
  -4   5  12        6.04        6.66      0.69 o 
  -3   5  12        3.07        3.15      0.49 o 
  -2   5  12       35.86       35.69      1.23 o 
  -1   5  12       50.43       50.77      1.44 o 
   0   5  12       10.23        8.96      0.67 o 
   1   5  12       17.10       17.95      0.93 o 
   2   5  12       12.59       11.63      1.01 o 
   3   5  12       17.45       19.29      0.79 o 
   4   5  12       23.11       25.30      1.83 o 
  -3   6  12        5.40        5.54      0.61 o 
  -2   6  12       13.68       16.94      1.23 o 
  -1   6  12       14.86       14.29      0.78 o 
   0   6  12        1.55        1.92      0.50 o 
   1   6  12       13.77       15.62      1.16 o 
   2   6  12        5.00        6.75      0.69 o 
   3   6  12        7.09        7.52      0.65 o 
  -1   7  12        4.87        5.57      0.59 o 
   0   7  12        2.96        3.90      0.65 o 
   1   7  12        2.52        1.47      0.63 o 
  -5   0  13        3.11        2.93      0.82 o 
  -4   0  13       17.02       15.85      1.56 o 
  -3   0  13       42.34       46.58      2.66 o 
  -2   0  13        0.63        1.09      0.41 o 
  -1   0  13      176.62      163.71      4.21 o 
   0   0  13      168.45      161.75      3.28 o 
   1   0  13       10.03       10.50      0.53 o 
   2   0  13       66.89       56.18      2.89 o 
   3   0  13       35.71       35.99      2.38 o 
   4   0  13       15.63       16.99      1.69 o 
   5   0  13       51.28       57.06      3.50 o 
  -5   1  13       30.89       27.80      1.56 o 
  -4   1  13       10.08        9.18      0.71 o 
  -3   1  13        3.76        3.73      0.47 o 
  -2   1  13      149.21      152.07      2.87 o 
  -1   1  13       78.01       75.57      1.59 o 
   0   1  13      249.35      259.98      3.92 o 
   1   1  13      119.34      116.26      1.96 o 
   2   1  13      199.69      185.05      5.47 o 
   3   1  13       10.62        8.76      0.65 o 
   4   1  13       22.59       21.08      1.35 o 
   5   1  13       54.78       56.84      2.49 o 
  -5   2  13       12.67       12.41      0.91 o 
  -4   2  13      110.52      112.93      2.92 o 
  -3   2  13       59.48       56.53      1.74 o 
  -2   2  13       25.88       24.61      1.03 o 
  -1   2  13       29.04       25.68      0.95 o 
   0   2  13       33.90       31.94      1.17 o 
   1   2  13       41.59       33.29      0.85 o 
   2   2  13        3.12        3.31      0.38 o 
   3   2  13       26.91       24.11      1.06 o 
   4   2  13       15.03       15.94      0.94 o 
   5   2  13       10.82       14.99      2.76 o 
  -5   3  13        9.89       11.21      0.90 o 
  -4   3  13      112.76      106.28      2.88 o 
  -3   3  13       47.00       41.53      1.50 o 
  -2   3  13       57.22       53.75      2.24 o 
  -1   3  13       30.10       29.86      0.95 o 
   0   3  13        5.69        6.21      0.39 o 
   1   3  13       23.43       20.33      0.76 o 
   2   3  13       27.17       24.18      1.69 o 
   3   3  13        9.46        9.87      0.83 o 
   4   3  13        0.62        0.71      0.38 o 
   5   3  13       18.46       20.96      1.13 o 
  -4   4  13        2.70        2.87      0.54 o 
  -3   4  13        3.62        4.56      0.57 o 
  -2   4  13        3.15        2.97      0.41 o 
  -1   4  13       14.71       11.36      0.66 o 
   0   4  13       23.06       19.42      0.77 o 
   1   4  13       33.78       36.79      1.30 o 
   2   4  13        9.77        9.55      0.52 o 
   3   4  13       10.24       11.72      0.70 o 
   4   4  13       12.92       14.48      0.81 o 
  -3   5  13        4.39        5.96      0.94 o 
  -2   5  13        2.25        2.27      0.44 o 
  -1   5  13        6.49        6.62      0.55 o 
   0   5  13       10.22        9.11      0.59 o 
   1   5  13       29.90       28.03      1.21 o 
   2   5  13       13.36       11.31      0.67 o 
   3   5  13       31.04       32.27      1.18 o 
  -2   6  13       39.38       40.08      1.39 o 
  -1   6  13       11.34       12.05      0.76 o 
   0   6  13        8.99        8.22      0.75 o 
   1   6  13       11.22       10.79      0.83 o 
   2   6  13        6.52        6.54      0.71 o 
   0   7  13        2.65        2.26      0.63 o 
  -5   0  14        0.05        0.36      0.70 o 
  -4   0  14        0.15        0.87      0.67 o 
  -2   0  14       58.33       58.98      2.05 o 
  -1   0  14      115.92      107.46      3.05 o 
   0   0  14        8.53        8.48      0.66 o 
   1   0  14       89.43       80.97      1.90 o 
   2   0  14       99.45       83.23      3.86 o 
   3   0  14      228.54      222.01      8.48 o 
   4   0  14       11.48       11.54      1.49 o 
   5   0  14       44.57       42.10      3.07 o 
  -5   1  14       13.86       17.48      1.57 o 
  -4   1  14        7.56        7.56      0.66 o 
  -3   1  14       20.75       19.60      1.15 o 
  -2   1  14      105.65      102.06      2.13 o 
  -1   1  14       41.93       40.74      1.25 o 
   0   1  14       19.89       20.01      0.62 o 
   1   1  14      258.77      259.11      4.47 o 
   2   1  14       22.22       22.18      1.60 o 
   3   1  14       41.44       36.44      1.35 o 
   4   1  14       50.05       49.78      5.13 o 
   5   1  14       11.53       10.61      1.11 o 
  -5   2  14       16.89       19.06      1.11 o 
  -4   2  14       47.94       45.67      1.64 o 
  -3   2  14       29.37       27.48      1.17 o 
  -2   2  14       43.99       41.40      1.52 o 
  -1   2  14       20.30       20.26      0.65 o 
   0   2  14       27.92       22.81      1.04 o 
   1   2  14      107.15      104.20      2.47 o 
   2   2  14       23.33       19.27      1.22 o 
   3   2  14        9.35        7.72      0.63 o 
   4   2  14        3.05        2.91      0.52 o 
   5   2  14        1.54        1.62      0.68 o 
  -4   3  14       43.11       40.48      1.59 o 
  -3   3  14      184.20      168.96      5.46 o 
  -2   3  14        4.12        4.25      0.53 o 
  -1   3  14      107.41      103.20      2.35 o 
   0   3  14       24.09       24.61      0.75 o 
   1   3  14        4.80        6.09      0.48 o 
   2   3  14        4.58        4.89      0.40 o 
   3   3  14        3.13        3.28      0.47 o 
   4   3  14        4.53        4.02      0.54 o 
  -4   4  14       19.66       18.09      1.11 o 
  -3   4  14        3.55        3.42      0.63 o 
  -2   4  14        8.34        8.81      0.60 o 
  -1   4  14        5.48        4.91      0.47 o 
   0   4  14       42.64       41.09      1.21 o 
   1   4  14       49.68       49.04      1.58 o 
   2   4  14       15.32       15.01      0.75 o 
   3   4  14        8.32        8.96      0.63 o 
   4   4  14        6.51        6.15      0.60 o 
  -3   5  14        1.28        1.62      0.47 o 
  -2   5  14        8.15        8.56      0.91 o 
  -1   5  14       31.45       30.51      1.51 o 
   0   5  14        9.59        7.79      0.66 o 
   1   5  14       28.71       25.75      1.18 o 
   2   5  14       39.61       39.94      1.28 o 
   3   5  14       20.21       23.53      1.22 o 
  -2   6  14       27.18       29.02      1.19 o 
  -1   6  14        4.46        4.52      0.56 o 
   0   6  14        5.79        6.55      0.69 o 
   1   6  14        6.02        8.85      0.79 o 
   2   6  14        1.50        2.20      0.59 o 
  -5   0  15       22.00       22.83      2.10 o 
  -4   0  15       14.69       11.46      1.53 o 
  -2   0  15       58.29       56.76      2.04 o 
  -1   0  15        0.09        0.60      0.38 o 
   0   0  15       32.99       31.71      1.31 o 
   1   0  15       83.95       85.37      2.57 o 
   2   0  15       56.83       51.14      2.83 o 
   3   0  15        4.60        4.80      0.97 o 
   4   0  15       41.67       39.89      2.80 o 
   5   0  15        0.41        0.72      1.17 o 
  -5   1  15       14.84       12.85      1.14 o 
  -4   1  15       18.17       17.40      1.30 o 
  -3   1  15       14.80       14.71      0.86 o 
  -2   1  15        0.49        0.75      0.32 o 
  -1   1  15       53.54       53.77      1.36 o 
   0   1  15       50.82       46.65      1.30 o 
   1   1  15       34.76       34.67      1.47 o 
   2   1  15      114.79      103.14      2.58 o 
   3   1  15       53.53       50.96      1.94 o 
   4   1  15        4.83        5.64      0.81 o 
   5   1  15        7.50        7.39      1.03 o 
  -4   2  15       13.30       10.46      1.13 o 
  -3   2  15        7.26        6.85      0.64 o 
  -2   2  15        6.29        5.37      0.70 o 
  -1   2  15        4.18        4.91      0.41 o 
   0   2  15       33.75       35.52      1.05 o 
   1   2  15      126.84      123.87      2.50 o 
   2   2  15        8.83        7.84      0.63 o 
   3   2  15       32.96       33.22      1.33 o 
   4   2  15       25.25       27.07      1.26 o 
  -4   3  15        8.52        7.90      0.73 o 
  -3   3  15        0.20        0.81      0.41 o 
  -2   3  15        6.91        7.61      0.64 o 
  -1   3  15       39.48       35.85      1.10 o 
   0   3  15       42.94       40.98      1.03 o 
   1   3  15       18.35       16.91      0.74 o 
   2   3  15       29.33       27.64      1.51 o 
   3   3  15        1.79        2.39      0.42 o 
   4   3  15        1.67        1.49      0.42 o 
  -3   4  15        1.29        2.56      0.50 o 
  -2   4  15        9.19        9.24      1.00 o 
  -1   4  15        0.51        0.30      0.40 o 
   0   4  15       62.89       58.84      2.48 o 
   1   4  15       17.14       18.65      0.95 o 
   2   4  15       24.19       23.03      1.09 o 
   3   4  15       12.92       12.99      0.89 o 
  -3   5  15        1.89        1.85      0.67 o 
  -2   5  15        2.43        1.83      0.42 o 
  -1   5  15        2.74        3.38      0.47 o 
   0   5  15       29.71       31.38      1.34 o 
   1   5  15       10.69       11.73      0.89 o 
   2   5  15       12.12       14.65      0.94 o 
   3   5  15       17.48       19.64      1.12 o 
  -1   6  15        4.22        5.97      0.74 o 
   0   6  15        6.48        6.72      0.76 o 
   1   6  15       23.69       25.34      1.28 o 
  -4   0  16        2.82        3.49      1.09 o 
  -3   0  16       83.34       83.63      4.06 o 
  -2   0  16      165.80      164.22      4.51 o 
  -1   0  16        6.07        6.70      0.66 o 
   0   0  16       77.30       82.95      2.57 o 
   1   0  16        1.89        3.10      0.84 o 
   2   0  16        0.00        1.28      0.68 o 
   3   0  16       27.04       26.53      2.09 o 
   4   0  16       10.97       13.89      1.66 o 
  -4   1  16       26.41       26.84      1.59 o 
  -3   1  16        2.29        2.54      0.51 o 
  -2   1  16        0.65        0.71      0.31 o 
  -1   1  16       24.16       23.88      0.90 o 
   0   1  16       28.94       27.41      0.90 o 
   1   1  16       36.30       34.61      1.23 o 
   2   1  16       39.03       38.98      2.17 o 
   3   1  16        3.02        2.05      0.47 o 
   4   1  16       17.51       21.89      1.49 o 
  -4   2  16       28.01       28.38      1.32 o 
  -3   2  16        0.26       -0.15      0.41 o 
  -2   2  16       14.46       15.42      0.86 o 
  -1   2  16       13.49       15.58      0.70 o 
   0   2  16       26.24       26.93      0.90 o 
   1   2  16        5.93        7.56      0.52 o 
   2   2  16        0.30        0.35      0.36 o 
   3   2  16        3.01        2.89      0.47 o 
   4   2  16        2.22        3.65      0.58 o 
  -4   3  16       12.72       13.53      0.95 o 
  -3   3  16       10.14        9.83      0.77 o 
  -2   3  16       10.29       11.63      0.79 o 
  -1   3  16        0.74        1.12      0.41 o 
   0   3  16        4.21        3.30      0.47 o 
   1   3  16        3.93        3.96      0.45 o 
   2   3  16        1.82        1.81      0.43 o 
   3   3  16        4.82        5.03      0.61 o 
   4   3  16        0.88        1.85      0.46 o 
  -3   4  16        1.05        0.58      0.45 o 
  -2   4  16        1.07        1.30      0.44 o 
  -1   4  16        9.40       10.06      0.63 o 
   0   4  16        8.40        8.97      0.73 o 
   1   4  16        4.86        5.01      0.59 o 
   2   4  16       56.54       59.54      3.31 o 
   3   4  16        4.75        4.36      0.62 o 
  -2   5  16       28.65       27.99      1.32 o 
  -1   5  16       17.74       17.94      0.90 o 
   0   5  16       40.62       44.84      1.67 o 
   1   5  16       76.24       79.51      3.42 o 
   2   5  16        2.24        2.95      0.82 o 
  -4   0  17        5.03        7.15      1.42 o 
  -3   0  17        6.36        5.85      1.13 o 
  -2   0  17       14.14       13.54      0.98 o 
  -1   0  17        1.27        1.97      0.51 o 
   0   0  17      199.39      203.06      6.01 o 
   1   0  17        0.13       -0.23      0.52 o 
   2   0  17        0.13        0.33      0.57 o 
   3   0  17       12.28       10.81      1.35 o 
   4   0  17        0.00        0.60      0.94 o 
  -4   1  17        5.94        6.25      0.99 o 
  -3   1  17       15.50       13.79      1.07 o 
  -2   1  17        6.67        7.06      0.66 o 
  -1   1  17        7.67        7.48      0.52 o 
   0   1  17        7.06        7.20      0.50 o 
   1   1  17       77.45       71.17      2.54 o 
   2   1  17       54.37       56.01      2.79 o 
   3   1  17       22.45       21.49      1.37 o 
   4   1  17        3.42        5.17      0.82 o 
  -4   2  17       18.79       18.85      1.12 o 
  -3   2  17       10.24       10.00      0.78 o 
  -2   2  17        9.86        9.38      0.90 o 
  -1   2  17       41.36       38.67      1.37 o 
   0   2  17        5.86        5.95      0.80 o 
   1   2  17       19.47       19.73      1.65 o 
   2   2  17        5.46        4.77      0.57 o 
   3   2  17        1.26        0.89      0.45 o 
   4   2  17        1.02        1.81      0.51 o 
  -3   3  17        0.53        1.14      0.45 o 
  -2   3  17       25.14       25.73      1.73 o 
  -1   3  17        4.14        3.67      0.61 o 
   0   3  17        2.81        2.85      0.56 o 
   1   3  17        8.26        9.06      0.61 o 
   2   3  17        4.50        4.80      0.58 o 
   3   3  17        5.01        5.39      0.63 o 
  -3   4  17       23.61       25.39      1.31 o 
  -2   4  17        1.03        1.82      0.52 o 
  -1   4  17       19.48       17.59      0.98 o 
   0   4  17        2.94        4.06      0.70 o 
   1   4  17       25.52       30.41      1.29 o 
   2   4  17       20.81       24.63      1.22 o 
   3   4  17        2.99        3.51      0.61 o 
  -1   5  17       21.30       20.78      1.45 o 
   0   5  17       47.93       48.43      1.77 o 
   1   5  17       29.97       30.06      1.36 o 
  -4   0  18        4.71        6.24      1.47 o 
  -3   0  18        3.18        4.00      1.06 o 
  -2   0  18       12.31       13.75      1.62 o 
  -1   0  18        0.30        0.66      0.49 o 
   0   0  18      130.76      143.19      6.00 o 
   1   0  18       70.24       68.03      3.56 o 
   2   0  18        9.18        9.76      1.22 o 
   3   0  18        7.44        6.49      1.13 o 
  -3   1  18        1.61        2.23      0.55 o 
  -2   1  18        0.16        0.33      0.41 o 
  -1   1  18        0.35       -0.04      0.40 o 
   0   1  18       20.74       21.19      1.00 o 
   1   1  18       30.13       31.39      1.58 o 
   2   1  18        5.40        6.50      1.31 o 
   3   1  18        4.13        4.40      0.71 o 
  -3   2  18        0.58        0.53      0.43 o 
  -2   2  18       13.31       13.28      1.14 o 
  -1   2  18       17.46       17.54      0.92 o 
   0   2  18        1.82        2.53      0.47 o 
   1   2  18        5.28        5.70      1.40 o 
   2   2  18        8.61       10.24      0.98 o 
   3   2  18       13.34       13.65      1.12 o 
  -3   3  18        1.47        1.48      0.52 o 
  -2   3  18       13.49       13.89      0.91 o 
  -1   3  18       23.74       27.96      1.22 o 
   0   3  18       14.87       15.36      1.88 o 
   1   3  18        0.63        1.43      0.48 o 
   2   3  18        6.29        5.96      0.66 o 
   3   3  18        3.21        4.46      0.66 o 
  -2   4  18        3.24        3.27      0.58 o 
  -1   4  18       28.05       27.85      1.60 o 
   0   4  18       10.96       13.39      1.30 o 
   1   4  18       10.78       11.00      1.01 o 
   2   4  18       21.82       26.22      1.28 o 
   0   5  18        8.48        8.23      0.81 o 
  -3   0  19        5.25        2.23      1.06 o 
  -2   0  19       54.09       57.67      2.27 o 
  -1   0  19        4.99        5.18      0.73 o 
   0   0  19        0.00        1.31      0.77 o 
   1   0  19        0.47        0.54      0.62 o 
   2   0  19        1.78        1.36      0.72 o 
   3   0  19        6.46        8.82      1.29 o 
  -3   1  19       23.77       25.84      1.27 o 
  -2   1  19        1.61        1.75      0.51 o 
  -1   1  19       45.58       47.42      1.37 o 
   0   1  19       78.94       87.97      3.72 o 
   1   1  19        5.93        6.01      0.75 o 
   2   1  19       14.57       17.20      1.21 o 
   3   1  19       20.78       21.51      1.41 o 
  -3   2  19        3.26        3.80      0.62 o 
  -2   2  19        8.60        8.25      0.79 o 
  -1   2  19        2.01        1.33      0.48 o 
   0   2  19       12.89       18.76      2.88 o 
   1   2  19       14.72       18.13      1.23 o 
   2   2  19        3.21        2.82      0.60 o 
   3   2  19        2.32        3.00      0.58 o 
  -2   3  19        1.54        1.61      0.51 o 
  -1   3  19        2.00        2.30      0.61 o 
   0   3  19        7.64        9.03      0.92 o 
   1   3  19        9.45       12.09      1.28 o 
   2   3  19       18.35       20.52      1.13 o 
  -1   4  19        5.30        6.01      0.87 o 
   0   4  19        4.02        5.97      0.86 o 
   1   4  19       14.31       12.89      1.81 o 
  -2   0  20       43.27       47.25      2.94 o 
  -1   0  20       18.18       18.35      1.25 o 
   0   0  20       37.36       42.58      2.77 o 
   1   0  20        0.26        0.39      0.73 o 
   2   0  20       12.13       14.99      1.64 o 
  -2   1  20       22.19       23.02      1.18 o 
  -1   1  20       19.65       21.13      1.36 o 
   0   1  20       46.62       54.60      2.29 o 
   1   1  20        5.11        5.95      0.78 o 
   2   1  20        5.99        7.23      0.87 o 
  -2   2  20       27.20       27.83      1.31 o 
  -1   2  20        0.97        0.92      0.56 o 
   0   2  20        9.29        6.62      1.10 o 
   1   2  20       20.61       22.84      1.42 o 
   2   2  20       23.54       23.22      1.84 o 
  -1   3  20        7.04        7.35      0.91 o 
   0   3  20        8.44       10.56      1.02 o 
   1   3  20        8.94        8.33      1.32 o 
  -2   0  21        1.84        1.02      0.95 o 
  -1   0  21      207.64      243.57      9.46 o 
   0   0  21       38.48       41.03      2.79 o 
   1   0  21        1.39        1.64      0.89 o 
   2   0  21        0.39        0.60      0.85 o 
  -1   1  21        1.53        2.26      0.88 o 
   0   1  21       11.44       12.97      1.08 o 
   1   1  21       10.33       10.57      1.02 o 
  -1   2  21        1.50        2.55      0.70 o 
   0   2  21       12.33       13.88      1.64 o 
   1   2  21       19.47       19.59      1.49 o 
   0   0  22       44.96       53.05      3.33 o 
                                                 
